# Supplementary material for: Effect of Se-Enriched Irrigation Water on the Biomass Production and Elemental Composition of Green Bean, Cabbage, Potato and Tomato
Source: Plants (Basel). 2021 Oct 1;10(10):2086. doi: 10.3390/plants10102086 (PMC8537221; doi:10.3390/plants10102086)
Supplement: Supplementary file 1 [file plants-10-02086-s001.zip]

Archive with 1 entries (1 files):
- plants-1399208-supplementary.pdf
